# Supplementary material for: Utility of Extraction-Free SARS-CoV-2 Detection by RT–qPCR for COVID-19 Testing in a Resource-Limited Setting
Source: Diseases. 2024 Aug 26;12(9):198. doi: 10.3390/diseases12090198 (PMC11430816; doi:10.3390/diseases12090198)
Supplement: Supplementary file 1 [file diseases-12-00198-s001.zip]

Archive with 1 entries (1 files):
- diseases-3097668-supplementary.pdf
